# Supplementary material for: Reducing Barriers in Neurodiverse Schools—schAUT: A Program to Identify and Reduce Barriers for Autistic and All Students
Source: Behav Sci (Basel). 2026 Jun 9;16(6):949. doi: 10.3390/bs16060949 (PMC13296199; doi:10.3390/bs16060949)
Supplement: Supplementary file 1 [file behavsci-16-00949-s001.zip]

Archive with 4 entries (3 files):
- Supplementary FIles/
- Supplementary FIles/Manual.pdf
- Supplementary FIles/Questionnaire - Elementary.pdf
- Supplementary FIles/Questionnaire - Secondary Schools.pdf
